# Supplementary material for: The impact of pathological high-frequency oscillations on hippocampal network activity in rats with chronic epilepsy
Source: eLife. 2019 Feb 22;8:e42148. doi: 10.7554/eLife.42148 (PMC6386518; doi:10.7554/eLife.42148)
Supplement: Figure 4—source data 1. — Source data correspond to data shown in panel C. For each neuron (neuron # is a unique identifier given to each single unit in the study) several data are shown: (from left to right) the # of SWR ripples (for control), mean rate during baseline (BL), mean rate during detected high-frequency ripple events, and the p-value obtained using a Wilcoxon signed rank test. Neurons are ordered according to p-value, with the smallest p-values at the top. The solid line separates neurons that significantly changed rate during a high-frequency event from those that did not. Neuronal activity during ripple-like oscillations are reported in Figure 4—source data 2 and during pHFO in Figure 4—source data 3. [file elife-42148-fig4-data1.xlsx]

## Sheet: Sheet1
Neuron	# ripples	BL Rate (Hz)	Event Rate (Hz)	p-value
32	468	2.59	14.27	1.29425e-32
29	468	1.11	10.13	1.49677e-26
33	468	1.13	10.26	1.77474e-24
8	312	0.93	9.42	5.37188e-24
6	312	1.12	8.88	5.67331e-21
12	312	0.35	6.83	6.02735e-20
25	517	0.31	4.62	6.58294e-19
24	517	0.23	2.24	7.6118e-14
18	312	1.15	6.28	2.1768e-13
27	517	0.23	3.04	9.54857e-13
21	312	1.67	7.79	1.44795e-12
3	312	0.51	7.6	7.94614e-12
10	312	0.16	2.63	3.27375e-11
22	517	0.56	2.65	4.85696e-10
11	312	0.48	3.53	5.33346e-10
30	468	0.32	2.63	1.31481e-09
35	468	0.19	1.9	2.0807e-09
26	517	0.06	1.12	2.74559e-09
9	312	0	1.6	5.05717e-09
28	517	0.37	2.8	2.47188e-08
17	312	2.5	6.6	6.52542e-08
2	312	0.22	2.95	6.58566e-08
19	312	0.13	1.67	9.11368e-08
15	312	0.8	3.37	2.60175e-06
1	312	0.16	2.08	2.71936e-06
5	312	0.64	2.88	3.70231e-06
7	312	0.26	2.15	5.44803e-05
16	312	0.19	1.19	0.000219137
23	517	0.19	0.93	0.000976941
20	312	0.45	1.31	0.00322962
14	312	0.29	0.96	0.0158319
4	312	0.42	1.09	0.0277111
31	468	0.3	0.64	0.0517063
13	312	0	0.13	0.125
34	468	0.02	0.06	0.625
