# Supplementary material for: The impact of pathological high-frequency oscillations on hippocampal network activity in rats with chronic epilepsy
Source: eLife. 2019 Feb 22;8:e42148. doi: 10.7554/eLife.42148 (PMC6386518; doi:10.7554/eLife.42148)
Supplement: Figure 4—source data 2. — Source data correspond to data shown in panel D. For each neuron (neuron # is a unique identifier given to each single unit in the study) several data are shown: (from left to right) the # of ripple-like oscillations (R–L), mean rate during baseline (BL), mean rate during detected high- frequency R-L events, and the p-value obtained using a Wilcoxon signed rank test. Neurons are ordered according to p-value, with the smallest p-values at the top. The solid line separates neurons that significantly changed rate during a high- frequency event from those that did not. Note that all neurons listed in Figure 4—source data 2 are also in Figure 4—source data 3 (but not vice versa), and can be compared by looking at neuron number. [file elife-42148-fig4-data2.xlsx]

## Sheet: Sheet1
Neuron	# of R-L	BL Rate (Hz)	Event Rate (Hz)	p-value
50	339	1.15	11.86	6.26784e-29
42	339	1.15	13.39	1.4819e-27
52	339	2.6	15.19	1.48302e-23
36	339	0.53	7.99	2.44174e-19
46	339	1.03	8.08	3.01669e-19
37	339	0.32	2.65	9.51051e-12
113	140	0.29	7.14	2.48314e-11
79	160	0.38	7.5	5.33193e-11
103	140	0.86	7.57	1.10529e-08
43	339	1.06	3.3	4.11186e-08
87	160	0.25	4.5	2.45121e-07
223	186	0.86	4.41	5.57251e-07
146	181	0.17	2.82	8.74377e-07
51	339	0.32	2.04	1.54256e-06
84	160	0.38	4	6.00426e-06
92	160	0.13	1.56	9.58401e-06
215	186	0.38	2.9	1.91646e-05
220	186	0.97	3.87	2.00608e-05
94	160	0.25	1.75	2.20905e-05
140	181	1.33	0	6.10352e-05
238	74	0	2.43	6.10352e-05
109	140	0.14	2.36	6.31806e-05
240	74	0.27	8.24	7.66856e-05
107	140	0.36	2.29	9.84844e-05
40	339	0.24	0.91	0.00010905
104	140	0	1.71	0.00012207
106	140	0.29	2.21	0.000142324
227	186	0.48	2.31	0.000176343
135	181	0.72	3.04	0.00020404
38	339	0	1.03	0.000244141
85	160	0.75	3.44	0.00034933
123	140	0.07	1.71	0.000541579
49	339	0.15	1.09	0.000640163
81	160	1.13	0.06	0.000732422
102	140	0.07	1.5	0.00076201
141	181	1.88	0.33	0.000848044
145	181	0.61	2.54	0.00119564
136	181	0.55	2.15	0.00183469
225	186	0.22	0.97	0.00283754
229	186	1.77	4.62	0.00296742
80	160	1	0.06	0.00390625
226	186	0	0.54	0.00390625
218	186	0.86	2.26	0.00533265
105	140	0.14	0.71	0.0078125
120	140	0.07	0.64	0.0078125
222	186	0.38	1.24	0.00935586
88	160	0.44	1.31	0.0105587
127	140	0.29	1.36	0.0134888
221	186	0.32	1.34	0.0135626
154	181	0.72	0.06	0.0136719
48	339	0.74	1.45	0.0141692
129	181	1.16	0.39	0.0147637
239	74	1.08	0	0.03125
130	181	0.28	0.99	0.0372314
124	140	0.07	0.57	0.0390625
83	160	0.38	1.44	0.0399776
236	74	0.81	2.84	0.0405273
149	181	0.33	0.88	0.0412268
128	140	0.64	1.29	0.0418946
233	74	0.54	2.43	0.0507812
216	186	1.08	1.99	0.0565955
119	140	0	0.36	0.0625
235	74	0	0.81	0.0625
115	140	0.71	1.71	0.0657805
101	140	0.07	0.5	0.0703125
97	160	0	0.25	0.125
100	140	0	0.29	0.125
114	140	0	0.36	0.125
118	140	0.43	0.93	0.12663
89	160	0.56	0.88	0.15332
143	181	4.36	2.76	0.241134
98	160	0.19	0	0.25
112	140	0.5	1.07	0.257446
110	140	0.36	0.14	0.375
137	181	0.11	0.28	0.453125
126	140	0.29	0.57	0.46875
78	160	0.38	0.06	0.5
93	160	0	0.13	0.5
96	160	0.13	0	0.5
108	140	0.14	0	0.5
133	181	0	0.11	0.5
152	181	0	0.22	0.5
213	16	3.13	1.88	0.5
230	186	0.22	0.11	0.5
90	160	0.13	0.31	0.53125
134	181	0.39	0.22	0.589844
47	339	0.91	0.71	0.595185
77	160	0.19	0.06	0.625
138	181	0.22	0.11	0.75
231	186	0.05	0.16	0.75
234	74	0.41	0.81	0.75
116	140	1.29	1.36	0.752829
139	181	0.5	0.39	0.890625
125	140	0.93	1	0.90898
39	339	0.06	0.03	1
41	339	0.12	0.12	1
44	339	0.12	0.18	1
45	339	0	0	1
82	160	0	0	1
86	160	0.25	0.25	1
91	160	0.06	0	1
95	160	0	0	1
99	160	0.13	0.13	1
111	140	0.07	0.07	1
117	140	0	0	1
121	140	0.07	0	1
122	140	0.07	0.07	1
131	181	0	0	1
132	181	0.22	0.17	1
142	181	0.06	0	1
144	181	0.06	0.06	1
147	181	0.06	0.06	1
148	181	0	0	1
150	181	0.06	0.06	1
151	181	0	0	1
153	181	0.28	0.33	1
209	16	0	0	1
210	16	1.25	1.25	1
211	16	2.5	0.63	1
212	16	0.63	0.63	1
214	16	0.63	0	1
217	186	0.05	0.11	1
219	186	0.38	0.16	1
224	186	0.05	0	1
228	186	0	0	1
232	74	0.41	0.41	1
237	74	0.27	0.41	1
