# Supplementary material for: The impact of pathological high-frequency oscillations on hippocampal network activity in rats with chronic epilepsy
Source: eLife. 2019 Feb 22;8:e42148. doi: 10.7554/eLife.42148 (PMC6386518; doi:10.7554/eLife.42148)
Supplement: Figure 4—source data 3. — Source data correspond to data shown in panel E. For each neuron (neuron # is a unique identifier given to each single unit in the study) several data are shown: (from left to right) the # of pHFOs recorded, mean rate during baseline (BL), mean rate during detected high- frequency events, and the p-value obtained using a Wilcoxon signed rank test. For each table, neurons are ordered according to p-value, with the smallest p-values at the top. The solid line separates neurons that significantly changed rate during a high- frequency event from those that did not. Note that all neurons listed in Figure 4—source data 2 are also in Figure 4—source data 3 (but not vice versa), and can be compared by looking at neuron number. [file elife-42148-fig4-data3.xlsx]

## Sheet: Sheet1
Neuron	# pHFO	BL Rate (Hz)	Event Rate (Hz)	p-value
143	182	0.16	10.33	2.08963e-22
149	182	0.16	6.04	3.35698e-18
204	129	0.08	5.27	7.4886e-09
50	42	1.43	23.81	3.4931e-07
88	95	0.11	3.68	2.1861e-06
136	182	0.27	2.36	3.16817e-06
145	182	0.11	1.37	4.22491e-06
199	40	0	4.5	6.10352e-05
115	39	0.26	6.67	0.000344844
97	95	0	1.47	0.000488281
192	40	0	3	0.000976562
125	39	1.03	6.15	0.00136801
84	95	0.74	3.16	0.00192067
113	39	1.03	6.15	0.00238255
42	42	0.71	6.9	0.00396729
46	42	1.19	4.52	0.0043335
103	39	1.03	5.13	0.00647105
87	95	0	0.95	0.0078125
223	57	0.35	3.16	0.00976562
205	129	0.23	1.01	0.0124193
36	42	0	3.57	0.015625
101	39	0	1.79	0.015625
222	57	0	1.75	0.015625
124	39	1.28	4.36	0.0206299
238	49	0.2	1.84	0.0214844
119	39	0	1.79	0.03125
154	182	0.38	0	0.03125
196	40	0	1.75	0.03125
183	40	1.5	4.5	0.0316727
141	182	2.31	1.1	0.0322462
232	49	0.2	1.84	0.0351562
132	182	0.11	0.55	0.0385742
193	40	0.25	2	0.0390625
135	182	0.66	0.99	0.047377
215	57	0.53	2.28	0.0510254
216	57	0.7	2.46	0.0737305
52	42	3.1	7.86	0.0871792
40	42	0.48	1.9	0.109375
130	182	0.05	0.38	0.109375
185	40	0.5	2	0.109375
100	39	0	1.03	0.125
102	39	0.26	1.28	0.125
137	182	0.27	0	0.125
188	40	0	1	0.125
202	129	0	0.31	0.125
234	49	0.2	1.02	0.125
37	42	0.24	1.67	0.1875
210	49	1.02	2.65	0.1875
184	40	0.25	1.25	0.21875
203	129	0.08	0.39	0.21875
43	42	1.43	2.86	0.240662
89	95	0.42	1.05	0.243164
44	42	0	0.95	0.25
51	42	0	0.71	0.25
81	95	0.95	0.42	0.25
213	49	0.41	1.63	0.25
221	57	0	0.53	0.25
226	57	0	0.53	0.25
237	49	0	0.82	0.25
225	57	0.18	0.88	0.3125
146	182	0.66	0.33	0.328613
229	57	1.4	2.63	0.331055
92	95	0.11	0.42	0.375
129	182	0.44	0.6	0.411743
127	39	0.51	1.28	0.453125
197	40	1	2	0.464844
90	95	0	0.21	0.5
96	95	0	0.21	0.5
104	39	0.77	0	0.5
110	39	0	0.51	0.5
122	39	0	0.77	0.5
134	182	0.05	0.22	0.5
139	182	0	0.11	0.5
147	182	0.22	0.05	0.5
191	40	0	0.5	0.5
195	40	0	0.75	0.5
233	49	0	0.41	0.5
138	182	0.38	0.16	0.515625
218	57	1.23	0.53	0.515625
86	95	1.47	1.16	0.61943
128	39	0.26	0.77	0.625
152	182	0.05	0.16	0.625
47	42	1.43	0.71	0.6875
227	57	0.18	0.53	0.75
126	39	1.03	1.54	0.78125
116	39	1.03	1.79	0.828125
79	95	0.53	0.74	0.84375
38	42	1.43	1.19	1
39	42	0	0	1
41	42	0	0.24	1
45	42	0	0	1
48	42	0.71	0.48	1
49	42	0.48	0	1
77	95	0.11	0	1
78	95	0	0	1
80	95	0.32	0.32	1
82	95	0	0.11	1
83	95	0.84	0.63	1
85	95	0.21	0.32	1
91	95	0	0	1
93	95	0	0.11	1
94	95	0.21	0.21	1
95	95	0	0	1
98	95	0.11	0.11	1
99	95	0	0	1
105	39	2.56	1.79	1
106	39	0.26	0.51	1
107	39	0	0	1
108	39	0	0	1
109	39	0	0.26	1
111	39	0	0	1
112	39	0	0	1
114	39	0	0.26	1
117	39	0	0	1
118	39	0	0.26	1
120	39	0	0.26	1
121	39	0	0	1
123	39	0	0	1
131	182	0	0	1
133	182	0.05	0	1
140	182	0	0.05	1
142	182	0.05	0.05	1
144	182	0	0	1
148	182	0	0	1
150	182	0	0	1
151	182	0	0	1
153	182	0.05	0.05	1
186	40	0	0.25	1
187	40	0	0	1
189	40	0	0	1
190	40	1.5	1.5	1
194	40	0	0	1
198	40	0.5	0	1
200	40	0.25	0	1
201	40	0	0	1
206	129	0	0	1
207	129	0	0	1
208	129	0.08	0.16	1
209	49	0	0	1
211	49	0.41	0.61	1
212	49	0.61	0	1
214	49	0	0	1
217	57	0	0.18	1
219	57	0	0	1
220	57	2.46	1.93	1
224	57	0.35	0	1
228	57	0	0	1
230	57	0	0	1
231	57	0	0.18	1
235	49	0	0	1
236	49	0.2	0.2	1
239	49	0.2	0	1
240	49	0.41	0.61	1
